# Supplementary material for: Dynamic Expression of Membrane Type 1-Matrix Metalloproteinase (Mt1-mmp/Mmp14) in the Mouse Embryo
Source: Cells. 2021 Sep 17;10(9):2448. doi: 10.3390/cells10092448 (PMC8465375; doi:10.3390/cells10092448)
Supplement: Supplementary file 1 [file cells-10-02448-s001.zip]

Archive with 4 entries (4 files):
- Sumplemmentary Material/Fig S1.pdf
- Sumplemmentary Material/Fig S2.pdf
- Sumplemmentary Material/Figure 3. Representative western-blot EMS 03 Sept 2021 EMS.pdf
- Sumplemmentary Material/Figure 3. Representative western-blot EMS 03 Sept 2021 EMS.pptx
